# Supplementary material for: Mouse hippocampal GABAB1 but not GABAB2 subunit-containing receptor complex levels are paralleling retrieval in the multiple-T-maze
Source: Front Behav Neurosci. 2015 Oct 19;9:276. doi: 10.3389/fnbeh.2015.00276 (PMC4609755; doi:10.3389/fnbeh.2015.00276)
Supplement: Supplementary file 1 [file Table1.XLS]

## Sheet: Table2
	Supplementary Table. List of peptides obtained through mass spectrometry.
	GABAB1 receptor Q9WV18
	Receptor	Enzyme	Observed	Mr(expt)	Error [Da]	Height	z	Spectra	Peptide	Pos.	Score	Sig
	GABR1_MOUSE Receptor	trypsin	862.9	862.937	-0.0374		2	Cmpd 1730, +MS2(884.03), 85.27 min #8059-8096	R.MAWTLIEQLQGGSYK.K	533 - 547	401	100
	GABR1_MOUSE Receptor	trypsin	799.91	799.909	0.0006		2	Cmpd 808, +MS2(816.92), 39.84 min #3688-3720	K.ENR127.ELEKIIAEK.E	893 - 904	227	98.3
	GABR1_MOUSE Receptor	trypsin	847.88	847.845	0.0347		2	Cmpd 885, +MS2(614.43), 43.45 min #4039-4079	K.TGSSTNNNEE142.07EKSR.L	875 - 888	197	97.4
	GABR1_MOUSE Receptor	trypsin	947.41	946.918	0.4924		2	Cmpd 1121, +MS2(755.98), 56.25 min #5278-5316	K.IGY115.98YDSTKDDLSWSK.T	549 - 563	251	94
	GABR1_MOUSE Receptor	trypsin	746.96	747.019	-0.0587		3	Cmpd 1433, +MS2(661.42), 71.92 min #6796-6836	R.KMeCLANGSMeWTDMDTPSMeRCCAMeVR.I	79 - 97	288	84
	GABR1_MOUSE Receptor	trypsin	988.16	987.862	0.2984		2	Cmpd 781, +MS2(809.92), 38.55 min #3559-3599	K.CCAMeLANGSWTDMOxD248.6TPSR.C	80 - 94	188	82.6
	GABR1_MOUSE Receptor	trypsin	987.99	988.021	-0.0312		2	Cmpd 576, +MS2(624.91), 28.61 min #2605	K.IILMPGCCAMeSSVSTLVAEAAR.M	239 - 257	387	100
	GABR1_MOUSE Receptor	trypsin	804.02	804.071	-0.051		3	Cmpd 883, +MS2(515.35), 43.39 min #4032-4074	K.IATIQQTTEVFTSTLDDLEER.V	308 - 328	456	100
	GABR1_MOUSE Receptor	trypsin	620.29	620.301	-0.0106		2	Cmpd 411, +MS2(490.84), 20.37 min #1805	R.SQFPFVCCAMeQAR.L	656 - 665	226	99.9
	GABR1_MOUSE Receptor	trypsin	961.4	961.48	-0.0804		2	Cmpd 344, +MS2(601.35), 17.66 min #1515-1557	K.EDID-48.15VSILPQLEHCCAMeSSK.K	747 - 763	168	99.8
	GABR1_MOUSE Receptor	trypsin	661.32	661.343	-0.023		2	Cmpd 461, +MS2(412.74), 23.00 min #2040-2082	R.QSFFSDPAVPVK.N	340 - 351	208	98.3
	GABR1_MOUSE Receptor	trypsin	769.92	770.056	-0.1358	-0.0097	3	2	K.CDPGQ-36.4ATKYLYELLYNDPIK.I	219 - 238	338	98
	GABR1_MOUSE Receptor	trypsin	947.38	946.918	0.4624	0.19	2	2	K.IGYY115.92DSTKDDLSWSK.T	549 - 563	276	97.5
	GABR1_MOUSE Receptor	trypsin	769.92	770.406	-0.4858	0.1254	2	2	K.Y-4.96LYELLYNDPIK.I	227 - 238	265	93.4
	GABR1_MOUSE Receptor	trypsin	799.88	799.409	0.4706	0.1744	2	2	K.E126.94NRELEKIIAEK.E	893 - 904	209	91.9
	GABR1_MOUSE Receptor	trypsin	742.35	742.347	0.0031	0.1489	3	2	R.KCLANGSMeWTMeDMDTPSRCCAMeVR.I	79 - 97	273	87.6
	GABR1_MOUSE Receptor	trypsin	405.77	405.772	-0.0016	0.099	2	2	R.EVVGPKV-72.99R.K	71 - 78	180	84.2
	GABR1_MOUSE Receptor	trypsin	1105.98	1105.54	0.436	0.1174	2	2	K.WIGGSPP224.87ADQTLVIKTFR.F	567 - 584	214	80
	GABR1_MOUSE Receptor	trypsin	712.812	1423.61	0.111				R.HPPTPPDPSGGLPR.G	926 - 939	13
	GABAB2 receptor Q80T41
	Receptor	Enzyme	Observed	Mr(expt)	Error [Da]	Height	z	Spectra	Peptide	Pos.	Score	Sig
	GABR2_MOUSE Receptor	trypsin	724.85	724.882	-0.0319		2		R.IILGQFDQNMAAK.V	249 - 261	350	100
	GABR2_MOUSE Receptor	trypsin	719.32	719.399	-0.0786		2		R.T-1.15VPSDNAVNPAILK.L	174 - 187	243	99
	GABR2_MOUSE Receptor	trypsin	961.4	961.341	0.0591		2		K.VFCCAMeCAFEESMFG280.12SK.Y	262 - 275	153	98.3
	GABR2_MOUSE Receptor	trypsin	947.41	947.338	0.0716		2		K.VFCCAMeCAFEESMOxFG236.14SK.Y	262 - 275	215	93.7
	GABR2_MOUSE Receptor	trypsin	1252.8	1253.15	-0.3538		2		R.SLLAAMOxEGYI-7.7GVDFEPLSSKQIK.T	305 - 327	277	93.1
	GABR2_MOUSE Receptor	trypsin	688.34	688.245	0.0947		2		R.YSMOxEPDPAG237.19R.D	627 - 636	164	92.5
	GABR2_MOUSE Receptor	trypsin	947.38	947.341	0.0391		2		K.VFCCAMeCAFEESMF252.08GSK.Y	262 - 275	212	91.2
	GABR2_MOUSE Receptor	trypsin	692.31	691.819	0.4912		2		K.GL257.98KAFYDAIK.Y	112 - 121	220	90.4
	GABR2_MOUSE Receptor	trypsin	1131.46	1131.58	-0.1174		2		R.LYD~V~TECDNAKGLKAFYDAIK.Y	102 - 121	180	88.1
	GABR2_MOUSE Receptor	trypsin	947.39	947.338	0.0516		2		K.VFCCAMeCAFEESMOxFG236.1SK.Y	262 - 275	244	87.6
	GABR2_MOUSE Receptor	trypsin	947.38	947.341	0.0391		2		K.VFCCAMeCAFE252.08ESMFGSK.Y	262 - 275	240	85.9
	GABR2_MOUSE Receptor	trypsin	915.37	915.547	-0.1767		2		R.RLSLQLPILHHAYLP~R~.S	890 - 904	207	82.7
	GABR2_MOUSE Receptor	trypsin	811.33	810.915	0.4152		2		K.T20.83LQRAMETLHASSR.H	367 - 380	205	81.3
	GABR2_MOUSE Receptor	trypsin	1105.93	1106.11	-0.1763		2		R.GVLPAVELAIEQIR~M~OxNESLLR.P	75 - 94	222	80.9
	GABR2_MOUSE Receptor	trypsin	883.93	884.422	-0.492		2		K.DLEEVTMQLQDTP-8.97EK.T	807 - 821	188	80
	GABR2_MOUSE Receptor	trypsin	634.33	633.867	0.4634		2		K.D38.93KTIILEQLR.K	465 - 474	182	80
	KCC2A_MOUSE P11798
	KCC2A_MOUSE	Enzyme	Observed	Mr(expt)	Error [Da]	Height	z	Spectra	Peptide	Pos.	Score	Sig
	KCC2A_MOUSE	trypsin	816.8700	816.8932	-0.0232		2		R.FTEEYQLFEELGK.G	9.-21	217	100.0
	KCC2A_MOUSE	trypsin	652.3200	652.3539	-0.0339		2		R.ITQYLDAGGIPR.T	434 - 445	444	100.0
	KCC2A_MOUSE	trypsin	574.2900	574.3288	-0.0388		2		K.GAILTTMLATR.N	301 - 311	307	100.0
	KCC2A_MOUSE	trypsin	447.5800	447.5976	-0.0176		3		R.DLKPENLLLASK.L	135 - 146	484	99.9
	KCC2A_MOUSE	trypsin	525.2500	525.2849	-0.0349		2		K.VLAGQEYAAK.I	33 - 42	327	99.9
	KCC2A_MOUSE	trypsin	936.0900	936.0926	-0.0026		3		K.MCCAMeDPGMTAFEPEALGNLVEGLDFHR.F	372 - 396	285	96.8
	KCC2A_MOUSE	trypsin	529.7300	529.8288	-0.0988		2		K.GAILTTM-89.19LATR.N	301 - 311	313	95.8
	KCC2A_MOUSE	trypsin	522.3200	522.1603	0.1597		3		R.S516.48TVASCCAMeMHR.Q	275 - 283	324	91.8
	KCC2A_MOUSE	trypsin	496.7000	496.7762	-0.0762		2		R.QETVDCL-71.14KK.F	284 - 292	195	81.2
	KCC2A_MOUSE	trypsin	925.7000	926.5724	-0.8724		1		K.PE-58.86NLLLASK.L	138 - 146	50	77.7
	KCC2A_MOUSE	trypsin	893.305	1784.6	-0.1473		0		K.ESSESTNTTIEDEDTK.V	329 - 344	54
	KCC2B_MOUSE P28652
	KCC2B_MOUSE	Enzyme	Observed	Mr(expt)	Error [Da]	Height	z	Spectra	Peptide	Pos.	Score
	KCC2B_MOUSE	trypsin	670.865	1339.71	-0.0564		1		R.DLKPENLLLASK.C	136 - 147	47
	KCC2B_MOUSE	trypsin	574.32	1146.63	-0.0176		0		K.GAILTTMLATR.N	302 -312	60
	KCC2B_MOUSE	trypsin	871.29	1740.57	-0.1519		0		K.ESSDSTNTTIEDEDAK.A	393 -408	47
	KCC2B_MOUSE	trypsin	575.78	1149.54	-0.0332		0		R.LTQYIDGQGR.P	498 -507	48
	KCC2B_MOUSE	trypsin	974.436	1946.86	-0.0636		0		K.WQNVHFHCSGAPVAPLQ	526 - 542	53
	GluA1_MOUSE P23818
	Receptor	Enzyme	Observed	Mr(expt)	Error [Da]	Height	z	Spectra	Peptide	Pos.	Score
	GluA1_MOUSE	tripsyn	762.0280	2283.0622	-0.1273		1		R.EEVIDFSKPFMSLGISIMIK.K	500-519	15
	GluA1_MOUSE	tripsyn	762.0559	2283.1459	-0.0436		1		R.EEVIDFSKPFMSLGISIMIK.K	500-519	16
	GluA1_MOUSE	tripsyn	1011.9779	2021.9412	0.0009		0		K.YAYLLESTMNEYIEQR.K	714-729	42
	GRIA2_MOUSE P23819
	Receptor	Enzyme	Observed	Mr(expt)	Error [Da]	Height	z	Spectra	Peptide	Pos.	Score	Sig
	GRIA2_MOUSE	tripsyn	850.4000	850.4199	0.0199		2		K.GALLSLI~N~EYYQWDK.F	134-147	201	92
	GRIA2_MOUSE	tripsyn	947.4100	947.347	0.0624		2		R.MVSPIESAEDL488.12SK.Q	650-662	214	93
	GRIA2_MOUSE	tripsyn	733.9164	1465.8182	-0.0685		0		K.ADIAIAPLTITLVR.E	493-506	25
	GRIA2_MOUSE	tripsyn	762.0559	2283.1459	-0.0436		1		R.EEVIDFSKPFMSLGISIMIK.K	507-526	16
	GRIA2_MOUSE	tripsyn	762.0579	2283.1519	-0.0376		1		R.EEVIDFSKPFMSLGISIMIK.K	507-526	13
	GRIA2_MOUSE	tripsyn	1011.9779	2021.9412	0.0009		0		K.YAYLLESTMNEYIEQR.K	721-736	42
